# Supplementary material for: SCFCdc4 ubiquitin ligase regulates synaptonemal complex formation during meiosis
Source: Life Sci Alliance. 2020 Dec 7;4(2):e202000933. doi: 10.26508/lsa.202000933 (PMC7756916; doi:10.26508/lsa.202000933)
Supplement: Supplementary file 2 [file LSA-2020-00933_SdataF2.xlsx]

## Sheet: Fig2B
DSBs
WT(ZHY9)
Time (h)	Exp1	Epx2	Exp3	Average	SD
0	0	0	0	0	0
2	0	0	0	0	0
3	12.07	7.66	8.51	9.41333	2.33967
4	19.07	10.32	10.73	13.3733	4.93772
5	11.65	4.46	5.11	7.07333	3.97681
6	6.08	1.47	1.64	3.06333	2.61389
8	0.89	0.72	0.95	0.853333	0.119304
10	1.16	0.92	1.04	1.04	0.12
12	0.95	0.69	1.18	0.94	0.245153
24	0.89	0.8	1.14	0.943333	0.176163

## Sheet: Fig2E
COs
WT(ZHY9)							CDC53mn(ZHY94)
Time (h)	R1(070206)	R1(070421)	R1(070122)	mean	SD		Time (h)
0	0	0	0	0	0		0	0	0	0	0	0
2	0	0	0	0	0		2	0	0	0	0	0
3	0	0	0	0	0		3	0	0	0	0	0
4	0	0	0	0	0		4	0	0	0	0	0
5	0.0497	0.0617	0.037	0.0494667	0.0123517		5	0	0	0	0	0
6	0.0644	0.0741	0.0726	0.0703667	0.00522143		6	0	0	0	0	0
8	0.0699	0.0834	0.0726	0.0753	0.00714353		8	0.0471	0.0584	0.0612	0.0555667	0.00746481
10	0.0768	0.0886	0.07265	0.07935	0.00827511		10	0.0562	0.068	0.0717	0.0653	0.00809506
12	0.0751	0.0862	0.07805	0.0797833	0.00574942		12	0.0642	0.0687	0.0712	0.0680333	0.0035473
24	0.09322	0.1014	0.07895	0.09119	0.0113618		24	0.0852	0.0746	0.07795	0.07925	0.00541826

## Sheet: Fig2H
COs
WT					average	SD		cdc53
0	2.33297	5.47222	10.4101		6.07176	4.0718		0	2.92006	5.37328	7.54324		5.27886	2.31304
3	3.99127	7.44971	12.421		7.95399	4.23743		3	3.15647	3.61896	6.20913		4.32819	1.64527
4	5.13998	9.90267	15.3832		10.1419	5.12578		4	2.97689	5.5143	6.60758		5.03292	1.8626
5	9.65769	18.2113	18.9488		15.6059	5.16452		5	6.09256	7.82542	6.25		6.72266	0.958253
6	18.3791	24.2424	27.078		23.2332	4.43639		6	9.36824	14.846	7.98291		10.7324	3.62919
7	23.9016	24.2294	30.0594		26.0635	3.46445		7	14.5713	24.0395	16.1704		18.2604	5.0683
8	27.921	24.8385	30.4388		27.7328	2.8049		8	16.7912	24.9208	14.2924		18.6681	5.55723
10	29.7573	24.3504	26.7062		26.938	2.71087		10	23.3824	27.4002	19.8942		23.5589	3.75609
12	30.3752	24.2918	27.5731		27.4134	3.04485		12	29.9605	27.426	22.943		26.7765	3.55354
24	23.4016	24.0903	23.9931		23.8283	0.372788		24	29.1363	25.0184	21.3641		25.1729	3.88838

## Sheet: Fig2J
WT				CDC53mn(ZHY94)				WT				CDC53mn(ZHY94)
time (h)	Msh5	Rad51		time (h)	Msh5	Rad51		time (h)	Msh4	Rad51		time (h)	Msh4	Rad51
0	0	0		0	0	0		0	0	0		0	0	0
2	0.00724638	0.00729927		2	0.0178571	0		2	0.00854701	0		2	0	0
3	0.375	0.618644		3	0.313559	0.0508475		3	0.206897	0.644068		3	0.011236	0.0530973
4	0.674242	0.814286		4	0.234848	0.345865		4	0.637584	0.834437		4	0.0465116	0.348837
5	0.554622	0.56		5	0.454545	0.684211		5	0.301471	0.437037		5	0.16129	0.776
6	0.175	0.181034		6	0.666667	0.850649		6	0.0813008	0.198347		6	0.720339	0.925
8	0.0740741	0.0634921		8	0.637681	0.641379		8	0	0		8	0.529412	0.621849
				10	0.336364	0.354545						10	0.0964912	0.189655
				12	0.137615	0.101852						12	0.0186916	0.0275229

## Sheet: Fig2K
Msh5 focu number
WT	CDC53mn
28	29
29	28
36	26
25	36
24	26
22	28
28	34
36	30
29	33
26	42
27	30
23	49
21	40
32	29
47	33
31	23
28	27
36	17
27	22
27	31
