# Supplementary material for: SCFCdc4 ubiquitin ligase regulates synaptonemal complex formation during meiosis
Source: Life Sci Alliance. 2020 Dec 7;4(2):e202000933. doi: 10.26508/lsa.202000933 (PMC7756916; doi:10.26508/lsa.202000933)
Supplement: Supplementary file 3 [file LSA-2020-00933_SdataF3.xlsx]

## Sheet: Fig3A
Meiosis I
WT(ZHY9)			CDC53mn(ZHY94)			zip3(ZHY258)			zip3CDC53mn(ZHY94)
Time (h)			Time (h)			Time (h)			Time (h)
0	0		0	0		0	0		0	0
2	0		2	0		2	0		2	0
3	0		3	0		3	0		3	0
4	0		4	0		4	0		4	0
5	0.255193		5	0		5	0		5	0
6	0.537736		6	0		6	0		6	0
7	0.784946		7	0		7	0		7	0
8	0.809917		8	0		8	0.00442478		8	0
10	0.835189		10	0.0131579		10	0.15678		10	0.00490196
12	0.848485		12	0.00884956		12	0.269231		12	0.0133929
24	0.910448		24	0.008		24	0.391129		24	0

## Sheet: Fig3C
DSBs
	Time (h)	WT(ZHY9)	CDC53mn(ZHY94)	zip3 (zhy258)	zip3 CDC53mn(zhy259
	0	0	0	0	0
	3	0.0524	0	0.0796	0.0171
	4	0.043	0.026	0.093	0.0564
	5	0.0191	0.0401	0.0481	0.0671
	6	0.007	0.0484	0.0364	0.0658
	8	0.0022	0.0232	0.0293	0.0447
	10	0	0.0106	0.0126	0.0532
	12	0	0.0105	0.0045	0.0461
	24	0	0.0107	0.0087	0.0508

## Sheet: Fig3D
Rad51 foci
Time (h)	WT(ZHY9)	CDC53mn(ZHY94)	zip3 (zhy258)	zip3 CDC53mn(zhy259
0	0	0	0	0
2	0.017094	0.0331126	0.0723684	0.0727273
4	0.827586	0.443396	0.862595	0.558621
6	0.28777	0.864	0.863636	0.811966
8	0.0869565	0.726744	0.870968	0.886179
10		0.470588	0.573643	0.914062
12		0.276786	0.270718	0.958333

## Sheet: Fig3F
COs
Time (h)	WT(ZHY9)	CDC53mn(ZHY94)	zip3 (zhy258)	zip3 CDC53mn(zhy259
0	0	0	0	0
3	0	0	0	0
4	0	0	0	0
5	0	0	0	0
6	0	0	0	0
8	4.02	0	0	0
10	3.54	2.58	1.02	0
12	3.8	2.96	1.03	0
24	5.14	4.38	1.25	0.78

## Sheet: Fig3H
WT(ZHY9)						CDC53mn(ZHY894)				Zip3					CDC53mn(ZHY894)
	Dotty	Partial	Full			Dotty	Partial	Full			Dotty	Partial	Full			Dotty	Partial	Full
0	0	0	0		0	0	0	0		0	0	0	0		0	0	0	0
2	0.33871	0	0		2	0.5	0	0		2	0.563758	0	0		2	0.504274	0	0
4	0.115385	0.192308	0.692308		4	0.839623	0.0849057	0		4	0.296875	0.476562	0.0234375		4	0.804196	0.013986	0
6	0.121951	0.121951	0.146341		6	0.25	0.556452	0.104839		6	0.155039	0.286822	0.310078		6	0.560345	0.12069	0
8	0.0487805	0.0243902	0.0243902		8	0.140244	0.414634	0.213415		8	0.357724	0.333333	0.0894309		8	0.745902	0.139344	0
					10	0.176991	0.19469	0.0973451		10	0.306452	0.209677	0.00806452		10	0.766129	0.209677	0
					12	0.0357143	0.0892857	0.142857		12	0.183824	0.125	0.0220588		12	0.638462	0.284615	0.0461538
