# Supplementary material for: SCFCdc4 ubiquitin ligase regulates synaptonemal complex formation during meiosis
Source: Life Sci Alliance. 2020 Dec 7;4(2):e202000933. doi: 10.26508/lsa.202000933 (PMC7756916; doi:10.26508/lsa.202000933)
Supplement: Supplementary file 6 [file LSA-2020-00933_SdataF6.xlsx]

## Sheet: Fig6A
DAPI
	WT(ZHy9)			CDC53mn(ZHY94)			pch2 (ZHY350)			pch2 CDC53mn (ZHY351)
0	0			0			0			0
2	0			0			0			0
3	0			0			0			0
4	0			0			0			0
5	0.223629			0			0.00423729			0
6	0.681004			0.0148699			0.179487			0
7	0.773842			0.0169492			0.346614			0
8	0.842308			0.0144231			0.642424			0
10	0.842809			0.0275229			0.813008			0
12	0.920188			0.0235849			0.889273			0.0166667
24	0.92069			0.0177778			0.910596			0.0144231

## Sheet: Fig6C
DSBs
	WT(ZHY9)		CDC53mn(ZHY94)		pch2(ZHY350)		pch2CDC53mn(ZHY351)
Time (h)	average	SD	average	SD	average	SD	average	SD
0	0	0	0	0	0	0	0	0
2	0	0	0	0	0	0	0	0
3	4.91	0.636396	0	0	7.48	3.26683	0	0
4	8.295	1.80312	2.62	1.15966	10.935	1.61927	2.13	1.20208
5	3.56	0.763675	3.46	1.78191	5.18	0.735391	4.715	0.13435
6	0.715	0.26163	5.75	1.64049	2.76	0.381838	5.865	0.0636396
8	0	0	2.865	1.05359	0.28	0.39598	2.62	0.79196
10	0	0	0.955	1.35057	0	0	2.715	1.11016
12	0.285	0.403051	0	0	0	0	3.59	0.353553
24	0.4	0.565685	0	0	0	0	3.86	0.678823

## Sheet: Fig6D
Rad51 focus positive
	Time (h)	WT(ZHY9)	CDC53mn(ZHY94)	pch2(ZHY350)	pch2CDC53mn(ZHY351)
	0	0	0	0	0
	2	0.015	0.024	0.008	0.009
	4	0.626	0.778	0.874	0.788
	6	0.01	0.617	0.236	0.788
	8	0.012	0.72	0.06	0.871
	10		0.25		0.922
	12		0.113		0.872

## Sheet: Fig6F
COs
	WT(ZHY9)		CDC53mn(ZHY94)		pch2(ZHY350)		pch2CDC53mn(ZHY351)
Time (h)	average	SD	average	SD	average	SD	average	SD
0	0	0	0	0	0	0	0	0
2	0	0	0	0	0	0	0	0
3	0	0	0	0	0	0	0	0
4	1.56	3.12	0	0	0	0	0	0
5	5.345	0.879034	0	0	0	0	0	0
6	6.5175	0.569583	1.1025	2.205	1.02667	1.77824	0	0
8	7.07	0.779016	4.0675	1.2804	7.22333	0.733644	0	0
10	6.805	0.940798	6.145	0.890412	7.90667	0.915278	0.29	0.502295
12	7.0975	1.27168	6.73	0.726131	8.29333	0.70812	0.786667	0.7292
24	7.2425	0.676972	7.51	0.564683	8.18333	0.686319	1.25333	1.08657
