# Supplementary material for: SCFCdc4 ubiquitin ligase regulates synaptonemal complex formation during meiosis
Source: Life Sci Alliance. 2020 Dec 7;4(2):e202000933. doi: 10.26508/lsa.202000933 (PMC7756916; doi:10.26508/lsa.202000933)
Supplement: Supplementary file 7 [file LSA-2020-00933_SdataF7.xlsx]

## Sheet: Fig7B
Rad51 foci
WY(ZHY9)		cdc4(ZHY522)		pch2(ZHY350)		pch2 cdc4(ZHY580)
Time (h)		Time (h)		Time (h)		Time (h)
0	Rad51 foci Postive %	0	0	0	0	0	0
2	0	2	0	2	0.0153846	2	0.0265487
4	0.0280899	4	0.255474	4	0.746032	4	0.124031
6	0.625	6	0.584416	6	0.847134	6	0.786325
8	0.421569	8	0.278912	8	0.407547	8	0.872
	0.0619469	10	0.266234	10	0.0458015	10	0.818182
		12	0.0170455			12	0.381579
						14	0.388889

## Sheet: Fig7D
PC
WY(ZHY9)		cdc4(ZHY522)		pch2(ZHY350)		pch2 cdc4(ZHY580)
Time (h)		Time (h)		Time (h)		Time (h)
0	0	0	0	0	0	0	0
2	0	2	0.00869565	2	0.00769231	2	0
4	0.171875	4	0.0948905	4	0.0582011	4	0.0387597
6	0.0686275	6	0.733333	6	0.0955414	6	0.264957
8	0.00884956	8	0.303226	8	0.0339623	8	0.0743243
		10	0.103896	10	0.00763359	10	0.020979
		12	0			12	0.0657895
						14	0.0277778

## Sheet: Fig7E
WY(ZHY9)					cdc4(ZHY522)					pch2(ZHY350)					pch2 cdc4(ZHY580)
Time (h)	Dotty	Partial	Full		Time (h)	Dotty	Partial	Full		Time (h)	Dotty	Partial	Full		Time (h)	Dotty	Partial	Full
0	0	0	0		0	0	0	0		0	0	0	0		0	0	0	0
2	0	0	0		2	0.00869565	0	0		2	0.0153846	0	0		2	0.0265487	0	0
4	0.170543	0.341085	0.178295		4	0.62963	0.0518519	0		4	0.171717	0.388889	0.222222		4	0.178295	0	0
6	0.191919	0.161616	0.0707071		6	0.533784	0.344595	0		6	0.0764331	0.356688	0.350318		6	0.305085	0.254237	0.305085
8	0.0265487	0.0265487	0		8	0.2875	0.1375	0		8	0.166038	0.169811	0.0566038		8	0.143836	0.143836	0.486301
					10	0.0421053	0.157895	0.0105263		10	0.0381679	0.0458015	0		10	0.013986	0.027972	0.776224
					12	0	0	0							12	0.0266667	0.166667	0.22
															14	0.0108108	0.135135	0.243243

## Sheet: Fig7F
WT(ZHY9)			cdc4-3(ZHY522)			pch2(ZHY350)			pch2cdc4(ZHY580)
Time (h)			Time (h)			Time (h)			Time (h)
0	0			0			0			0
4	0			0			0			0
5	0.0956938			0			0			0
6	0.550725			0			0.00485437			0
7	0.685106			0.0241379			0.0328947			0
8	0.687204			0.0221239			0.137056			0
10	0.789216			0.539604			0.351064			0.0333333
12	0.851613			0.660099			0.372937			0.0744681
14	0.875			0.736559			0.431718			0.117834
24	0.897727			0.804196			0.746411			0.188073
