# Supplementary material for: SCFCdc4 ubiquitin ligase regulates synaptonemal complex formation during meiosis
Source: Life Sci Alliance. 2020 Dec 7;4(2):e202000933. doi: 10.26508/lsa.202000933 (PMC7756916; doi:10.26508/lsa.202000933)
Supplement: Supplementary file 8 [file LSA-2020-00933_TableS1.xlsx]

## Sheet: Sheet1
Supplemental Table S1: Strain List
Strain No.	Relevant Genotypes
NKY1551	MATa /a, ho::LYS2/ ho::LYS2, lys2/ lys2, ura3/ ura3, leu2::hisG/ leu2::hisG, his4X-LEU2(BamHI)-URA3/his4B-LEU2(MluI), arg4-nsp/arg4-bgl
MSY845/846	NKY1551 with trp1::hisG/ trp1::hisG
ZHY94	NKY1551 with cdc53::pCLB2-KanMX6-3HA-CDC53/” cdc53::pCLB2-KanMX6-3HA-CDC53
MSY2889	MSY845/846 with zip3::TRP1/zip3::TRP1
ZHY259	MSY2889 with cdc53::pCLB2-KanMX6-3HA-CDC53/ cdc53::pCLB2-KanMX6-3HA-CDC53
ZHY269	NKY1551 with REC8-3HA-URA3/ REC8-3HA-URA3
ZHY270	ZHY94 with REC8-3HA-URA3/ REC8-3HA-URA3
MSY1737	NKY1551 with spo11-Y135F-KanMX/ spo11-Y135F-KanMX
ZHY272	MSY1737 with cdc53::pCLB2-KanMX6-3HA-CDC53/ cdc53::pCLB2-KanMX6-3HA-CDC53
ZHY341	MSY2889 with REC8-3HA-URA3/ REC8-3HA-URA3
ZHY350	MSY845/846 with pch2::TRP1/ pch2::TRP1
ZHY351	ZHY350 with cdc53::pCLB2-KanMX6-3HA-CDC53/ cdc53::pCLB2-KanMX6-3HA-CDC53
ZHY377	ZHY350 with REC8-3HA-URA3/ REC8-3HA-URA3
ZHY378	ZHY351 with REC8-3HA-URA3/ REC8-3HA-URA3
ZHY390	ZHY259 with REC8-3HA-URA3/ REC8-3HA-URA3
ZHY515	NKY1551 with ndt80::LEU2/ ndt80::LEU2
ZHY516	ZHY94 with ndt80::LEU2/ ndt80::LEU2,
ZHY522	NKY1551 with cdc4-3/cdc4-3
ZHY580	ZHY350 with cdc4-3/cdc4-3
ZHY770	MATa/a, ho::LYS2/ ho::LYS2, lys2/ lys2, ura3/ ura3, leu2::hisG/ leu2::hisG, trp1::hisG/trp1::hisG LacI-NLS-GFP(HIS3)/ LacI-NLS-GFP(HIS3), LacO::URA3(CEN15)/ LacO::URA3(CEN15)
ZHY771	ZHY770 with cdc53::pCLB2-KanMX6-3HA-CDC53/ cdc53::pCLB2-KanMX6-3HA-CDC53
ZHY772	ZHY771 With pch2::TRP1/pch2::TRP1
ZHY193	NKY1551 with CDC53-3XFlag-KamMX6/ CDC53-3XFlag-KamMX6
ZHY394	NKY1551 with PCH2-3XFlag-KamMX6/ PCH2-3XFlag-KamMX6
ZHY765	ZHY94 with PCH2-3XFlag-KamMX6/ PCH2-3XFlag-KamMX6
ZHY894	ZHY350 with CDC53-3XFlag-KamMX6/ CDC53-3XFlag-KamMX6
MJL2442	MATa/a, his4::URA3-arg4-EcPal9/HIS4, LEU2/leu2::URA3-ARG4
ASY1202	MJL2442 with cdc53::pCLB2-KanMX6-3HA-CDC53/”
ZHY849	NKY1551 with leu2::LacI-NLS-GFP::Clonat/”, LacI-NLS-GFP(HIS3), CenIV::226XlacO::KanMX4/”, TelIV::226XlacO::KanMX4/ LacO::URA3(CEN15)/”
ZHY850	ZHY849 with CDC53-3XFlag-KamMX6/ CDC53-3XFlag-KamMX6
